# Supplementary material for: Automatic mouse ultrasound detector (A-MUD): A new tool for processing rodent vocalizations
Source: PLoS One. 2017 Jul 20;12(7):e0181200. doi: 10.1371/journal.pone.0181200 (PMC5519055; doi:10.1371/journal.pone.0181200)
Supplement: S1 Table — (XLSX) [file pone.0181200.s001.xlsx]

## Sheet: DATA for automatic validation
S1 Table. Data: Automatic mouse Ultrasound Detector (A-MUD)
			Commercial software manual		Commercial software "single threshold"					Commercial software "whistle tracking"					STx manual				STx "A-MUD"
Replicate #	Files for Fig 1 (1), files for Fig 2 (2)	#USVs-Gold Standard (Nref)	#USVs Commercial-manual Observer 1	#USVs Commercial-manual Observer 1 (w/o <10ms)	# Elements Commercial "single threshold" (Nauto)	# Elements Commercial "single threshold" (Ncorr)	% False positives-Commercial "single threshold"	% False negatives-Commercial "single threshold"	% Correct elements-Commercial "single threshold"	# Elements Commercial "whistle tracking" (Nauto)	# Elements Commercial "whistle tracking" (Ncorr)	% False positives-Commercial "whistle tracking"	% False negatives-Commercial "whistle tracking"	% Correct elements-Commercial "whistle tracking"	#USVs STX-manual Observer 1	#USVs STX-manual Observer 1 (w/o <10ms)	#USVs STX-manual Observer 2	#USVs STX-manual Observer 2 (w/o <10ms)	# Elements Stx "A-MUD" (Nauto)	# Elements Stx "A-MUD" (Ncorr)	% False positives-Stx "A-MUD"	% False negatives-Stx "A-MUD"	% Correct elements- Stx "A-MUD"
1	1	356	364	.	921	297	67.7524	16.573	32.2476	441	231	47.3923	35.1124	52.6077	365	.	373	.	338	311	4.73373	12.6404	95.2663
2	1	371	397	.	518	225	56.1776	39.3531	43.8224	244	162	32.7869	56.3342	67.2131	430	.	404	.	265	237	5.28302	36.1186	94.717
3	1	14	27	.	204	4	98.0392	71.4286	1.96078	15	1	93.3333	92.8571	6.66667	27	.	20	.	13	3	76.9231	78.5714	23.0769
4	1	275	285	.	537	237	55.4935	13.8182	44.5065	16	0	100	100	0	285	.	300	.	275	241	11.2727	12.3636	88.7273
5	1	24	32	.	16	0	100	100	0	19	0	100	100	0	29	.	30	.	5	5	0	79.1667	100
6	1	81	93	.	97	25	74.2268	69.1358	25.7732	37	19	48.6486	76.5432	51.3514	97	.	92	.	53	41	22.6415	49.3827	77.3585
7	1	21	33	.	274	15	94.5255	28.5714	5.47445	71	1	98.5915	95.2381	1.40845	35	.	30	.	25	10	60	52.381	40
8	1	34	45	.	325	7	97.8462	79.4118	2.15385	25	3	88	91.1765	12	51	.	36	.	17	5	70.5882	85.2941	29.4118
9	1	105	107	.	454	88	80.6167	16.1905	19.3833	70	57	18.5714	45.7143	81.4286	109	.	109	.	112	95	15.1786	9.52381	84.8214
10	1	41	46	.	136	11	91.9118	73.1707	8.08824	44	0	100	100	0	45	.	52	.	18	12	33.3333	70.7317	66.6667
1	2	347	.	353	921	296	67.861	14.6974	32.139	441	231	47.3923	33.4294	52.6077	.	356	.	355	316	303	2.8481	12.6801	97.1519
2	2	347	.	369	518	222	56.7568	36.0231	43.2432	244	162	32.7869	53.3141	67.2131	.	406	.	379	243	220	4.52675	36.5994	95.4733
4	2	256	.	262	537	234	56.0521	8.59375	43.9479	16	0	100	100	0	.	263	.	272	264	231	11.3636	9.76563	88.6364
6	2	67	.	75	97	25	74.2268	62.6866	25.7732	37	19	48.6486	71.6418	51.3514	.	76	.	76	46	38	17.3913	43.2836	82.6087
9	2	97	.	97	454	86	81.0573	11.3402	18.9427	70	57	18.5714	41.2371	81.4286	.	102	.	103	97	84	13.4021	13.4021	86.5979
